# Supplementary material for: HIV-associated penile anaerobes disrupt epithelial barrier integrity
Source: PLoS Pathog. 2025 Apr 17;21(4):e1013094. doi: 10.1371/journal.ppat.1013094 (PMC12040277; doi:10.1371/journal.ppat.1013094)
Supplement: S4 Appendix — (XLSX) [file ppat.1013094.s006.xlsx]

## Sheet: Raw Data
Sample Number	RCT Treatment	Bacteria Group	IFS SC Thick (µm)	IFS Epi Thick (µm)	OFS SC Thick (µm)	OFS Epi Thick (µm)	IFS E-CADH	OFS E-CADH	IFS Claudin-1	OFS Claudin-1	IFS Dsg-1	OFS Dsg-1	s-Ecad (log pg/mL)	Total Bacterial Abundance	BASIC Species Abundance
1	Tinidazole	No BASIC	19.5063	63.704	11.8081	58.7581	64.1524	44.243	43.5735	35.334	3.16304	5.06506	3.94544	119638	0
2	Tinidazole	Control	10.1319	66.0189	9.88618	76.3935	58.4038	61.3941	15.2182	18.6679	37.6481	13.7824	4.50225	9.09816e+06	4.5836
3	Clindamycin	No BASIC	17.8045	35.6023	11.8775	39.1379	44.634	42.1927	13.9745	19.0002	38.7597	22.0506	2.98817	42262.7	0
4	Control	High BASIC	20.6943	49.4108	12.071	49.1975	49.4091	53.1074	14.6224	31.1696	41.763	54.2852	4.66186	1.74503e+07	7.11466
5	Control	High BASIC	34.9966	106.521	14.8807	53.7295	51.5504	37.5405	15.1803	15.4884	0.96785	32.3306	4.14322	4.28858e+06	5.9034
6	Control	High BASIC	14.593	59.545	19.6149	42.3864	62.4594	57.7522	40.5337	27.3027	43.4278	48.6528	3.86033	2.10081e+07	5.58616
7	Clindamycin	No BASIC	9.7061	64.0834	34.8421	66.9354	66.0943	55.6238	39.6226	16.9998	22.3309	41.2331	3.22845	155974	0
8	Metronidazole	No BASIC	11.536	44.1987	16.3061	53.0134	55.0303	31.1955	19.6655	8.36444	4.39711	18.8134	4.5385	535173	0
9	Tinidazole	High BASIC	15.5044	91.2538	21.1139	53.167	55.7424	39.2618	43.4809	49.583	43.2828	50.2578	4.3987	3.45792e+06	5.99573
10	Control	High BASIC	19.798	53.3982	16.634	56.3856	51.3077	53.0773	34.2982	32.9952	34.7939	48.358	4.52897	2.85028e+07	5.26709
11	Tinidazole	Control	19.2365	55.7633	9.70052	48.2507	10.5844	42.4371	3.68522	16.0029	19.4302	17.6671	3.74289	1.12307e+06	4.33152
12	Control	High BASIC	18.0504	79.7064	19.5855	66.8361	51.0046	58.7252	26.9868	27.6967	32.9798	28.1331	4.52908	669313	5.42073
13	Metronidazole	Control	13.263	50.3374	13.9593	41.4305	54.8415	50.8878	53.4886	55.8609	26.9646	35.4882	3.68306	642212	0
14	Hydrogen Peroxide	High BASIC	19.1841	88.7384	17.8674	72.3355	52.597	50.9419	53.6327	43.6965	50.1743	45.9219	4.41695	3.83992e+06	5.81701
15	Metronidazole	Control	12.065	68.5985	19.8549	55.9618	59.2685	39.642	48.0717	38.3593	14.7196	17.4519	3.63177	1.24026e+06	0
16	Clindamycin	No BASIC	7.98691	62.466	15.6357	45.2873	61.8155	54.7507	59.2002	34.4851	27.2311	13.0726	3.55351	54155.4	0
17	Hydrogen Peroxide	High BASIC	19.7761	95.9727	26.4853	57.4	45.3787	46.6379	42.1239	38.6987	33.3852	34.9253	4.55137	2.5435e+06	6.25401
18	Hydrogen Peroxide	No BASIC	17.7224	59.4068	23.782	47.9898	45.8104	50.829	42.8997	40.8913	0.972627	13.5343	4.1285	51527	0
19	Clindamycin	No BASIC	14.7388	73.0922	34.5688	66.7837	63.0474	33.2157	42.3335	24.7095	19.0828	12.7272	3.3565	27173.3	0
20	Metronidazole	Control	20.9742	46.0583	22.2499	54.7077	61.4578	53.0012	9.1598	15.5118	15.0983	25.4653	3.37243	3.59033e+06	0
21	Metronidazole	Control	22.8392	76.1013	33.1115	69.0603	44.6309	58.9532	29.2889	36.7142	44.0235	46.4537	4.50441	9.37834e+06	0
22	Metronidazole	No BASIC	17.356	64.3936	23.0903	41.1398	14.2116	19.7556	23.7471	33.7585	42.371	52.7655	3.31751	64706.9	0
23	Clindamycin	No BASIC	23.2105	80.5656	23.0668	73.9751	62.0397	63.4421	34.5373	54.7587	53.4055	31.5975	3.69147	115071	0
24	Control	High BASIC	21.6579	77.4186	12.6482	55.4872	53.6429	52.1618	32.6303	51.5002	50.7133	31.5027	4.53172	1.13528e+07	5.56836
25	Metronidazole	No BASIC	34.1039	68.9154	23.675	64.524	56.7469	58.4114	42.7075	43.6298	27.6122	32.8066	3.08132	24159.2	0
26	Hydrogen Peroxide	Control	15.1235	53.9568	19.7406	63.8764	45.9212	43.2919	48.0879	50.2147	2.99904	15.6374	3.65146	3.93343e+06	4.56677
27	Metronidazole	Control	20.134	46.0286	22.0516	60.5504	55.6227	49.344	52.0834	51.4609	24.6549	33.6628	3.29601	4.3146e+07	0
28	Clindamycin	No BASIC	11.5298	66.628	18.7613	61.7778	57.8276	52.2884	25.6062	23.4783	15.1096	18.6145	3.18361	97553.2	0
29	Control	High BASIC	25.4518	70.7334	28.4753	59.9648	36.9669	26.5154	16.5927	22.9971	45.056	43.7383	4.44206	1.82161e+07	5.32765
30	Clindamycin	No BASIC	14.2161	61.5914	21.3255	36.533	47.2274	42.8945	18.1214	13.7832	40.6919	32.3243	3.76047	146591	0
31	Tinidazole	High BASIC	14.1488	66.3528	19.5855	66.8361	43.8418	55.8419	22.7295	40.2014	6.19284	27.0995	4.77403	9.21889e+07	5.96965
32	Tinidazole	Control	16.7017	51.3472	11.1271	35.9956	51.7412	52.8053	13.3077	35.9081	16.9507	48.4611	3.63579	940372	3.49437
33	Clindamycin	No BASIC	9.2497	55.1643	21.4485	70.1227	50.4695	34.9565	47.3491	32.1177	14.9886	10.0053	3.50728	207430	0
34	Metronidazole	High BASIC	26.7137	67.9745	23.0208	65.7104	49.8359	41.2224	25.3629	25.8076	54.0205	39.5306	4.67397	9.20155e+06	6.31091
35	Control	High BASIC	19.4494	93.4618	39.6419	80.9347	41.0207	37.3178	25.9344	17.8892	21.0993	37.4613	4.81439	6.88219e+06	6.53918
36	Hydrogen Peroxide	High BASIC	15.4565	56.2209	16.3034	64.673	52.493	56.0975	57.277	51.3168	11.604	31.9009	4.03618	1.18916e+06	5.36894
37	Control	Control	15.5377	54.5765	15.9582	69.6086	35.7016	20.4725	37.1316	30.7926	12.1433	14.6016	4.30969	1.18006e+06	0
38	Metronidazole	Control	32.7571	51.3129	18.0476	50.9533	61.3251	61.8024	39.744	43.1578	30.0294	20.0147	3.50514	810448	4.95962
39	Tinidazole	Control	15.8189	47.906	21.6087	64.074	45.5156	33.1624	32.548	15.6731	37.8227	7.81569	4.44299	1.58067e+07	4.28205
40	Clindamycin	Control	12.5747	47.9248	14.7638	36.0906	37.349	59.1788	39.0973	37.269	12.6762	9.61678	3.82713	12575601	0
41	Metronidazole	No BASIC	13.8876	47.6835	16.0062	48.8192	53.9495	53.7615	32.0682	26.5434	35.3959	42.3604	3.23244	77669.7	0
42	Clindamycin	Control	29.8294	89.8618	30.7829	71.3523	30.4162	53.2221	13.0558	30.8966	36.1579	38.2778	4.43985	3.52841e+06	0
43	Hydrogen Peroxide	High BASIC	36.1788	85.1182	21.6238	52.6231	37.7575	38.7526	13.415	31.9387	50.6795	42.442	3.42619	6.92144e+06	6.34821
44	Clindamycin	No BASIC	14.2293	63.2996	23.9811	46.4882	38.4053	50.9241	31.6032	49.1171	10.6984	22.0535	3.46228	20278.8	0
45	Tinidazole	Control	17.8178	70.851	22.7371	59.7054	56.9474	54.9122	53.3902	41.9312	23.7625	31.3354	4.15776	8.35902e+06	4.08769
46	Clindamycin	Control	10.9672	82.5531	26.5986	57.7395	63.1872	60.2224	37.3785	20.6762	17.3193	23.8302	4.19474	2.43377e+06	4.06444
47	Metronidazole	Control	19.5985	61.6209	11.7023	62.5882	41.0101	47.9429	43.8024	39.7675	19.925	6.64926	3.76089	823989	3.77711
48	Clindamycin	No BASIC	14.1721	58.805	16.4578	65.3509	42.8196	58.1715	40.4356	32.1207	28.1005	18.216	4.79006	222402	0
49	Tinidazole	High BASIC	19.359	79.7374	15.0306	48.3289	62.4894	60.8986	44.1797	53.0249	37.2507	30.6275	5.24961	2.34721e+06	6.09806
50	Hydrogen Peroxide	No BASIC	38.8452	57.7717	38.3112	92.9304	57.1466	51.9709	38.5272	35.1711	37.0483	47.1615	4.73191	1.91786e+06	0
51	Control	High BASIC	19.9617	81.7553	10.7837	39.1567	10.8101	5.93401	30.8535	43.9004	39.2258	42.0322	4.84348	815443	5.80515
52	Control	No BASIC	16.9607	58.5174	19.1734	63.0605	50.9711	45.8947	30.2699	39.3041	21.0505	20.8458	4.01256	936159	0
53	Metronidazole	High BASIC	12.1211	104.706	20.2689	69.7778	55.735	57.7417	36.0679	30.9894	40.7704	52.4116		320609	5.3449
54	Clindamycin	No BASIC	25.422	73.9472	12.2946	50.3524	61.3469	51.0433	38.571	43.522	31.8194	34.0278	3.78356	267878	0
55	Hydrogen Peroxide	No BASIC	17.9201	73.8671	16.8517	52.1606	68.1213	67.1148	37.2327	41.8116	18.1814	18.0826	3.72066	147561	0
56	Metronidazole	High BASIC	12.0023	54.3359	18.4632	54.5203	49.8427	31.8662	22.6148	0.977045	24.2298	7.37546	4.77346	5.49044e+06	5.28522
57	Hydrogen Peroxide	Control	18.8566	51.4726	16.8333	60.7961	41.4877	57.9762	35.8937	45.8947	18.287	27.2784	4.04875	2800000	4.77101
58	Control	Control	43.7369	60.4603	51.0254	52.4801	34.1239	41.6999	28.2956	31.743	30.3663	21.8078	4.33999	2.09845e+06	4.16441
59	Control	No BASIC	17.8736	72.3116	22.7851	60.9461	60.8365	63.4224	28.7052	35.0905	41.3561	49.2589	3.32929	1.12194e+06	0
60	Hydrogen Peroxide	No BASIC	22.8017	78.5459	20.2463	58.7101	54.3053	57.0401	44.7157	42.5531	6.48213	12.5002	3.38302	123997	0
61	Hydrogen Peroxide	No BASIC	20.6191	44.3076	20.163	76.1989	45.0614	52.018	47.0445	44.1666	21.8714	7.29407	4.19379	1.86684e+06	0
62	Control	High BASIC	22.7973	64.6566	18.2767	87.9939	51.7942	51.5359	42.0618	44.1282	15.6144	29.4512	4.19529	4.56781e+07	6.05526
63	Metronidazole	Control	9.93898	54.9189	19.0941	41.8254	64.7756	54.7897	32.6972	32.9608	30.1803	42.5115	3.56131	1.30834e+06	0
64	Hydrogen Peroxide	High BASIC	16.9798	92.0492	16.9864	88.1258	13.2094	35.5896	5.60304	7.68809	15.5046	23.2399	4.41182	1.92934e+06	5.68731
65	Metronidazole	No BASIC	11.6884	51.8424	15.6166	79.9284	43.1374	51.2253	21.6738	26.7143	31.45	9.69587	4.2173		0
66	Tinidazole	No BASIC	19.9072	55.4063	15.6312	53.3369	46.7465	56.1629	39.9023	36.8996	39.9134	32.6823	3.86899	184813	0
67	Clindamycin	No BASIC	13.5641	67.5689	19.3243	59.8584	62.0889	52.6932	45.0517	43.6344	33.0507	39.0105	3.88912	552878	0
68	Clindamycin	Control	16.0707	76.7774	20.239	52.3627	63.804	61.9074	39.219	41.1093	47.736	49.5322	3.92157	418100	0

## Sheet: E-cadherin
Sample Number	IFS E-CADH	s-Ecad (Log pg/mL)
1	10.5844	3.74289
2	10.8101	4.84348
3	12.7585	3.81959
4	13.2094	4.41182
5	14.2116	3.31751
6	15.682	4.86158
7	21.1308	3.97179
8	30.4162	4.43985
9	30.7789	4.01437
10	34.1239	4.33999
11	35.7016	4.30969
12	36.9669	4.44206
13	37.349	3.82713
14	37.7575	3.42619
15	38.0295	3.40287
16	38.4053	3.46228
17	40.6842	4.35827
18	41.0101	3.76089
19	41.0207	4.81439
20	41.4877	4.04875
21	42.4341	4.58719
22	42.5894	3.94953
23	42.8196	4.79006
24	43.1374	4.2173
25	43.8418	4.77403
26	44.6309	4.50441
27	44.634	2.98817
28	44.9653	3.65294
29	45.0614	4.19379
30	45.1166	4.21321
31	45.3787	4.55137
32	45.5156	4.44299
33	45.6858	3.77916
34	45.8104	4.1285
35	45.9212	3.65146
36	46.6883	4.39315
37	46.7465	3.86899
38	46.9902	3.58784
39	47.2274	3.76047
40	47.4135	4.59249
41	47.5145	3.37253
42	48.0588	4.786
43	48.1331	4.02751
44	49.0337	3.55306
45	49.4091	4.66186
46	49.8359	4.67397
47	49.8427	4.77346
48	50.0123	4.63832
49	50.2093	3.99376
50	50.4695	3.50728
51	50.5069	4.72928
52	50.6212	4.47485
53	50.9711	4.01256
54	51.0046	4.52908
55	51.0363	4.93282
56	51.2041	3.50118
57	51.3077	4.52897
58	51.4767	4.13013
59	51.5504	4.14322
60	51.7412	3.63579
61	51.7942	4.19529
62	52.2834	3.65617
63	52.493	4.03618
64	52.597	4.41695
65	52.8174	3.66861
66	53.6429	4.53172
67	53.7323	3.62173
68	53.9495	3.23244
69	54.3053	3.38302
70	54.6603	4.50832
71	54.6937	4.50671
72	54.8415	3.68306
73	55.0303	4.5385
74	55.1167	3.93266
75	55.3414	4.66537
76	55.3876	4.04121
77	55.6227	3.29601
78	55.7424	4.3987
79	56.1737	4.14409
80	56.7469	3.08132
81	56.9474	4.15776
82	57.1466	4.73191
83	57.8276	3.18361
84	57.8575	4.45061
85	58.1065	3.95
86	58.4038	4.50225
87	59.2365	3.93216
88	59.2685	3.63177
89	59.3468	3.93335
90	59.3739	3.89532
91	60.6646	3.78417
92	60.8365	3.32929
93	61.3251	3.50514
94	61.3469	3.78356
95	61.4578	3.37243
96	61.8101	4.25877
97	61.8155	3.55351
98	61.8592	3.19338
99	62.0397	3.69147
100	62.0889	3.88912
101	62.4594	3.86033
102	62.4894	5.24961
103	63.0474	3.3565
104	63.1872	4.19474
105	63.804	3.92157
106	64.1524	3.94544
107	64.6788	3.43905
108	64.7756	3.56131
109	66.0943	3.22845
110	67.1005	4.37355
111	67.2885	4.59718
112	67.7925	3.31164
113	68.1213	3.72066
114	71.6436	3.91963

## Sheet: KI-67
Sample Number	Bacerial Category	%KI67
1	Low BASIC	7.2937
2	Low BASIC	5.62738
3	Low BASIC	4.96102
4	High BASIC	10.6609
5	High BASIC	22.2801
6	Low BASIC	6.95174
7	Low BASIC	9.12921
8	Low BASIC	9.47647
9	High BASIC	12.714
10	High BASIC	19.1128
11	High BASIC	20.2067
12	High BASIC	12.5191
13	High BASIC	10.8172
14	Low BASIC	2.61026
15	Low BASIC	6.06061
16	High BASIC	14.4228
17	Low BASIC	7.76863
18	High BASIC	15.0131
19	Low BASIC	6.56414
20	High BASIC	14.1672

## Sheet: E-cadherin ELISA, Live Bacteria
Control	Corynebacterium tuberculostearicum	Prevotella bivia	Peptostreptococcus anaerobius	Dialister micraerophilus	Triad
3.41839	3.67063	3.86447	3.48901	3.47056	3.71069
3.57834	3.6262	3.78646	3.64161	3.42272	3.76101
3.61661	3.69813	3.82824	3.66326	3.78348	4.00519

## Sheet: E-cadherin ELISA, CM
Control	Corynebacterium tuberculostearicum	Prevotella bivia	Peptostreptococcus anaerobius	Dialister micraerophilus	Triad
2.78303	2.69722	3.34867	2.93597	2.60988	2.9303
2.8981	2.78125	3.15343	3.01955	2.67822	3.60885
2.84449	2.7371	2.99732	3.05481	2.72422	3.1977
2.77636	2.72422	2.98809	2.96899	2.7999	3.42309
